# Supplementary material for: Development of Internalizing Mental Health Symptoms from Early Childhood to Late Adolescence
Source: Eur J Investig Health Psychol Educ. 2024 Aug 18;14(8):2404–16. doi: 10.3390/ejihpe14080159 (PMC11353613; doi:10.3390/ejihpe14080159)
Supplement: Supplementary file 1 [file ejihpe-14-00159-s001.zip]

Archive with 1 entries (1 files):
- ejihpe-3106515-supplementary.pdf
